# Supplementary material for: Genetic Diversity and Molecular Epidemiology of Circulating Respiratory Syncytial Virus in Central Taiwan, 2008–2017
Source: Viruses. 2021 Dec 24;14(1):32. doi: 10.3390/v14010032 (PMC8777914; doi:10.3390/v14010032)
Supplement: Supplementary file 1 [file viruses-14-00032-s001.zip]

Archive with 1 entries (1 files):
- viruses-1454513- corrected-done.pdf
